# Supplementary material for: Genome-Wide Association Study of Yield-Related Traits and Photoperiod Response in Rice
Source: Plants (Basel). 2026 Mar 12;15(6):875. doi: 10.3390/plants15060875 (PMC13029942; doi:10.3390/plants15060875)
Supplement: Supplementary file 1 [file plants-15-00875-s001.zip]

Archive with 1 entries (1 files):
- plants-4138116-supplementary.pdf
